# Supplementary material for: Enhancing colistin efficacy against Salmonella infections with a quinazoline-based dual therapeutic strategy
Source: Sci Rep. 2024 Mar 1;14:5148. doi: 10.1038/s41598-024-55793-0 (PMC10907601; doi:10.1038/s41598-024-55793-0)
Supplement: Supplementary file 2 — Supplementary Information 2. [file 41598_2024_55793_MOESM2_ESM.xlsx]

## Sheet: Fig. 1a
			OD600
			Mean	SD
		DMSO (-)	0.741133	0.080603
		CA439 (6.25 µM)	0.747889	0.0950926
		CA439 (12.5 µM)	0.757556	0.0942246
		CA439 (25 µM)	0.726462	0.0613713
	colistin + DMSO (-)	20 μg mL-1	0.059	0.0216379
		10 μg mL-1	0.0586364	0.0221146
		5 μg mL-1	0.0585	0.0204681
		2.5 μg mL-1	0.0575455	0.0214306
		1.25 μg mL-1	0.5852	0.149832
		0.625 μg mL-1	0.734667	0.0904789
		0.312 μg mL-1	0.718571	0.0657229
		0.156 μg mL-1	0.726643	0.0739975
		0.078 μg mL-1	0.729667	0.0950986
		0.039 μg mL-1	0.748875	0.112366
		0.019 μg mL-1	0.7535	0.0903565
	colistin + CA439 (6.25 µM)	20 μg mL-1	0.0613333	0.0229347
		10 μg mL-1	0.0633333	0.0223607
		5 μg mL-1	0.0727778	0.0379202
		2.5 μg mL-1	0.0715556	0.0259861
		1.25 μg mL-1	0.134111	0.158567
		0.625 μg mL-1	0.18325	0.199082
		0.312 μg mL-1	0.604111	0.0781384
		0.156 μg mL-1	0.662429	0.134437
		0.078 μg mL-1	0.671429	0.107859
		0.039 μg mL-1	0.7115	0.133998
		0.019 μg mL-1	0.726833	0.0996863
	colistin + CA439 (12.5 µM)	20 μg mL-1	0.0626667	0.0240416
		10 μg mL-1	0.0708889	0.0422447
		5 μg mL-1	0.0652222	0.0270776
		2.5 μg mL-1	0.0647778	0.021919
		1.25 μg mL-1	0.0661111	0.022296
		0.625 μg mL-1	0.0628889	0.0231649
		0.312 μg mL-1	0.189444	0.121871
		0.156 μg mL-1	0.566333	0.10077
		0.078 μg mL-1	0.691	0.12345
		0.039 μg mL-1	0.715286	0.112859
		0.019 μg mL-1	0.722	0.103194
	colistin + CA439 (25 µM)	20 μg mL-1	0.072	0.0376331
		10 μg mL-1	0.0672222	0.0274626
		5 μg mL-1	0.0642222	0.0235307
		2.5 μg mL-1	0.0592857	0.020533
		1.25 μg mL-1	0.0613571	0.0242189
		0.625 μg mL-1	0.0657143	0.029697
		0.312 μg mL-1	0.0923077	0.0765369
		0.156 μg mL-1	0.385929	0.153767
		0.078 μg mL-1	0.546444	0.121744
		0.039 μg mL-1	0.635125	0.094239
		0.019 μg mL-1	0.6845	0.0805286

## Sheet: Fig. 1b
			OD600
			Mean	SD
		DMSO (-)	0.7725	0.0465797
		CA176 (25 µM)	0.75075	0.0554159
		CA209 (25 µM)	0.757	0.0540185
		CA454 (25 µM)	0.68775	0.0330088
		CA490 (25 µM)	0.7185	0.0480382
	colistin + DMSO (-)	20 μg mL-1	0.046	0.00264575
		10 μg mL-1	0.046	0.00264575
		5 μg mL-1	0.044	0.001
		2.5 μg mL-1	0.0483333	0.00321455
		1.25 μg mL-1	0.625	0.0633167
		0.625 μg mL-1	0.68625	0.0933001
		0.312 μg mL-1	0.7135	0.0352184
		0.156 μg mL-1	0.72575	0.0607145
		0.078 μg mL-1	0.7485	0.0444035
		0.039 μg mL-1	0.7505	0.064959
		0.019 μg mL-1	0.76275	0.0560082
	colistin + CA176 (25 µM)	20 μg mL-1	0.0436667	0.00251661
		10 μg mL-1	0.0446667	0.0011547
		5 μg mL-1	0.0433333	0.0011547
		2.5 μg mL-1	0.0433333	0.00152753
		1.25 μg mL-1	0.528	0.0608523
		0.625 μg mL-1	0.61125	0.0670143
		0.312 μg mL-1	0.67	0.0458621
		0.156 μg mL-1	0.703	0.0614437
		0.078 μg mL-1	0.719	0.0645652
		0.039 μg mL-1	0.73975	0.0557457
		0.019 μg mL-1	0.73075	0.0538602
	colistin + CA209 (25 µM)	20 μg mL-1	0.043	0.001
		10 μg mL-1	0.0433333	0.00152753
		5 μg mL-1	0.044	0.00264575
		2.5 μg mL-1	0.213	0.29445
		1.25 μg mL-1	0.556	0.04993
		0.625 μg mL-1	0.6145	0.073378
		0.312 μg mL-1	0.6835	0.0590734
		0.156 μg mL-1	0.7115	0.0604786
		0.078 μg mL-1	0.72925	0.0606541
		0.039 μg mL-1	0.744	0.0783922
		0.019 μg mL-1	0.73325	0.069854
	colistin + CA454 (25 µM)	20 μg mL-1	0.0433333	0.00057735
		10 μg mL-1	0.0463333	0.00321455
		5 μg mL-1	0.0466667	0.00351188
		2.5 μg mL-1	0.0666667	0.0165025
		1.25 μg mL-1	0.575	0.104445
		0.625 μg mL-1	0.635333	0.0507674
		0.312 μg mL-1	0.66	0.0419841
		0.156 μg mL-1	0.66	0.0613351
		0.078 μg mL-1	0.66975	0.0676628
		0.039 μg mL-1	0.68425	0.0510319
		0.019 μg mL-1	0.696	0.0569971
	colistin + CA490 (25 µM)	20 μg mL-1	0.08575	0.084168
		10 μg mL-1	0.08875	0.0841997
		5 μg mL-1	0.08475	0.0768435
		2.5 μg mL-1	0.0565	0.0236714
		1.25 μg mL-1	0.677	0.0805729
		0.625 μg mL-1	0.613	0.0762408
		0.312 μg mL-1	0.67775	0.0446794
		0.156 μg mL-1	0.67375	0.0577776
		0.078 μg mL-1	0.704	0.0508396
		0.039 μg mL-1	0.706	0.049295
		0.019 μg mL-1	0.71975	0.0546344

## Sheet: Fig. 2a
			OD600
			Mean	SD
		DMSO (-)	0.7743	0.0541296
		CA439 (6.25 µM)	0.733333	0.0195021
		CA439 (12.5 µM)	0.736333	0.010504
		CA439 (25 µM)	0.723444	0.0214599
	colistin + DMSO (-)	20 μg mL-1	0.044	0.000816497
		10 μg mL-1	0.0435	0.001
		5 μg mL-1	0.04375	0.000957427
		2.5 μg mL-1	0.045	0.000816497
		1.25 μg mL-1	0.0475	0.0101399
		0.625 μg mL-1	0.243909	0.174202
		0.312 μg mL-1	0.606727	0.0609165
		0.156 μg mL-1	0.655273	0.0730439
		0.078 μg mL-1	0.687	0.0765689
		0.039 μg mL-1	0.71625	0.0880128
		0.019 μg mL-1	0.735333	0.0629788
	colistin + CA439 (6.25 µM)	20 μg mL-1	0.042	0.001
		10 μg mL-1	0.0423333	0.00288675
		5 μg mL-1	0.0456667	0.00321455
		2.5 μg mL-1	0.041	0.00264575
		1.25 μg mL-1	0.04275	0.000957427
		0.625 μg mL-1	0.053	0.00754983
		0.312 μg mL-1	0.538333	0.0617117
		0.156 μg mL-1	0.56625	0.067322
		0.078 μg mL-1	0.62875	0.104736
		0.039 μg mL-1	0.555333	0.0115036
		0.019 μg mL-1	0.566	0.022
	colistin + CA439 (12.5 µM)	20 μg mL-1	0.0453333	0.00321455
		10 μg mL-1	0.0466667	0.00404145
		5 μg mL-1	0.0456667	0.0023094
		2.5 μg mL-1	0.043	0.00173205
		1.25 μg mL-1	0.04275	0.000957427
		0.625 μg mL-1	0.04925	0.00991211
		0.312 μg mL-1	0.152	0.176992
		0.156 μg mL-1	0.3745	0.212597
		0.078 μg mL-1	0.55675	0.0830236
		0.039 μg mL-1	0.556333	0.0195021
		0.019 μg mL-1	0.571	0.017
	colistin + CA439 (25 µM)	20 μg mL-1	0.0428	0.00192354
		10 μg mL-1	0.0456	0.00114018
		5 μg mL-1	0.045	0.001
		2.5 μg mL-1	0.0468	0.00268328
		1.25 μg mL-1	0.0446923	0.00268901
		0.625 μg mL-1	0.0483077	0.00639511
		0.312 μg mL-1	0.0554615	0.0183058
		0.156 μg mL-1	0.169909	0.143765
		0.078 μg mL-1	0.429231	0.195934
		0.039 μg mL-1	0.519	0.137474
		0.019 μg mL-1	0.5992	0.110121

## Sheet: Fig. 2b
			OD600
			Mean	SD
		DMSO (-)	0.744	0.069479
		CA439 (6.25 µM)	0.773333	0.0270247
		CA439 (12.5 µM)	0.759667	0.0266333
		CA439 (25 µM)	0.7468	0.0122147
	colistin + DMSO (-)	20 μg mL-1	0.042	0.001
		10 μg mL-1	0.042	0.001
		5 μg mL-1	0.046	0.00264575
		2.5 μg mL-1	0.048	0.00173205
		1.25 μg mL-1	0.0481111	0.00548736
		0.625 μg mL-1	0.558286	0.0515549
		0.312 μg mL-1	0.626889	0.0694936
		0.156 μg mL-1	0.658667	0.0670448
		0.078 μg mL-1	0.689889	0.0689156
		0.039 μg mL-1	0.726667	0.106702
		0.019 μg mL-1	0.742	0.071861
	colistin + CA439 (6.25 µM)	20 μg mL-1	0.043	0.001
		10 μg mL-1	0.0436667	0.00057735
		5 μg mL-1	0.0423333	0.00057735
		2.5 μg mL-1	0.0423333	0.0011547
		1.25 μg mL-1	0.044	0
		0.625 μg mL-1	0.317667	0.0990673
		0.312 μg mL-1	0.519	0.0755447
		0.156 μg mL-1	0.554	0.0788458
		0.078 μg mL-1	0.62575	0.0671137
		0.039 μg mL-1	0.596667	0.0185023
		0.019 μg mL-1	0.631	0.014
	colistin + CA439 (12.5 µM)	20 μg mL-1	0.0416667	0.00057735
		10 μg mL-1	0.044	0.00264575
		5 μg mL-1	0.0453333	0.00251661
		2.5 μg mL-1	0.0493333	0.0046188
		1.25 μg mL-1	0.04375	0.0005
		0.625 μg mL-1	0.047	0.00374166
		0.312 μg mL-1	0.219	0.193267
		0.156 μg mL-1	0.486	0.107764
		0.078 μg mL-1	0.559	0.0908369
		0.039 μg mL-1	0.563	0.025
		0.019 μg mL-1	0.587	0.014
	colistin + CA439 (25 µM)	20 μg mL-1	0.0433333	0.00152753
		10 μg mL-1	0.0456667	0.00057735
		5 μg mL-1	0.046	0.00264575
		2.5 μg mL-1	0.045	0.001
		1.25 μg mL-1	0.0442222	0.00171594
		0.625 μg mL-1	0.0452222	0.00210819
		0.312 μg mL-1	0.061125	0.0281599
		0.156 μg mL-1	0.235889	0.133128
		0.078 μg mL-1	0.475222	0.0834023
		0.039 μg mL-1	0.448667	0.0395011
		0.019 μg mL-1	0.557333	0.0135031

## Sheet: Fig. 2c
			OD600
			Mean	SD
		DMSO (-)	0.740571	0.0577317
		CA439 (6.25 µM)	0.763333	0.0325167
		CA439 (12.5 µM)	0.75025	0.0304453
		CA439 (25 µM)	0.723444	0.0248501
	colistin + DMSO (-)	20 μg mL-1	0.04375	0.00125831
		10 μg mL-1	0.04425	0.000957427
		5 μg mL-1	0.0455	0.00310913
		2.5 μg mL-1	0.04525	0.00170783
		1.25 μg mL-1	0.057	0.0341388
		0.625 μg mL-1	0.296273	0.242942
		0.312 μg mL-1	0.616	0.0751209
		0.156 μg mL-1	0.609	0.095061
		0.078 μg mL-1	0.662	0.0708943
		0.039 μg mL-1	0.68825	0.0802262
		0.019 μg mL-1	0.809	0.012
	colistin + CA439 (6.25 µM)	20 μg mL-1	0.0426667	0.0011547
		10 μg mL-1	0.044	0.001
		5 μg mL-1	0.0436667	0.00208167
		2.5 μg mL-1	0.0433333	0.00057735
		1.25 μg mL-1	0.042	0.000816497
		0.625 μg mL-1	0.073	0.0294279
		0.312 μg mL-1	0.4365	0.122759
		0.156 μg mL-1	0.54825	0.0650301
		0.078 μg mL-1	0.62125	0.0247167
		0.039 μg mL-1	0.726	0.029
		0.019 μg mL-1	0.749	0.012
	colistin + CA439 (12.5 µM)	20 μg mL-1	0.043	0.001
		10 μg mL-1	0.0436667	0.00208167
		5 μg mL-1	0.0443333	0.00057735
		2.5 μg mL-1	0.043	0.001
		1.25 μg mL-1	0.04175	0.000957427
		0.625 μg mL-1	0.045	0.00408248
		0.312 μg mL-1	0.16825	0.154349
		0.156 μg mL-1	0.489	0.0250599
		0.078 μg mL-1	0.54325	0.0639759
		0.039 μg mL-1	0.644667	0.0110151
		0.019 μg mL-1	0.666	0.015
	colistin + CA439 (25 µM)	20 μg mL-1	0.04375	0.000957427
		10 μg mL-1	0.04675	0.000957427
		5 μg mL-1	0.04575	0.00221736
		2.5 μg mL-1	0.04875	0.00236291
		1.25 μg mL-1	0.05175	0.0210459
		0.625 μg mL-1	0.0539167	0.024066
		0.312 μg mL-1	0.0625455	0.0350923
		0.156 μg mL-1	0.184545	0.157687
		0.078 μg mL-1	0.4155	0.115539
		0.039 μg mL-1	0.44625	0.075394
		0.019 μg mL-1	0.583333	0.0347898

## Sheet: Fig. 3a
			OD600
			Mean	SD
		DMSO (-)	0.670727	0.0526727
		CA439 (6.25 µM)	0.726818	0.0522586
		CA439 (12.5 µM)	0.719273	0.0480418
		CA439 (25 µM)	0.697182	0.0487418
	colistin + DMSO (-)	20 μg mL-1	0.043	0.00109545
		10 μg mL-1	0.0456364	0.00320227
		5 μg mL-1	0.0469091	0.00441485
		2.5 μg mL-1	0.0457273	0.00184883
		1.25 μg mL-1	0.0446364	0.00201359
		0.625 μg mL-1	0.0460909	0.00242712
		0.312 μg mL-1	0.224636	0.310241
		0.156 μg mL-1	0.649091	0.121062
		0.078 μg mL-1	0.667	0.117141
		0.039 μg mL-1	0.738909	0.0734622
		0.019 μg mL-1	0.752545	0.0775053
	colistin + CA439 (6.25 µM)	20 μg mL-1	0.0422727	0.00155505
		10 μg mL-1	0.045	0.00394968
		5 μg mL-1	0.0440909	0.001446
		2.5 μg mL-1	0.0459091	0.0017581
		1.25 μg mL-1	0.045	0.00214476
		0.625 μg mL-1	0.0466364	0.00261812
		0.312 μg mL-1	0.213	0.292399
		0.156 μg mL-1	0.295545	0.336927
		0.078 μg mL-1	0.554636	0.213494
		0.039 μg mL-1	0.680545	0.0848638
		0.019 μg mL-1	0.728091	0.0526279
	colistin + CA439 (12.5 µM)	20 μg mL-1	0.0450909	0.0059909
		10 μg mL-1	0.0427273	0.000904534
		5 μg mL-1	0.0438182	0.00172152
		2.5 μg mL-1	0.0437273	0.000904534
		1.25 μg mL-1	0.0435455	0.00103573
		0.625 μg mL-1	0.0429091	0.00104447
		0.312 μg mL-1	0.185909	0.250543
		0.156 μg mL-1	0.277818	0.327865
		0.078 μg mL-1	0.435182	0.24512
		0.039 μg mL-1	0.596273	0.154071
		0.019 μg mL-1	0.704545	0.059443
	colistin + CA439 (25 µM)	20 μg mL-1	0.043	0.002
		10 μg mL-1	0.0467273	0.00173729
		5 μg mL-1	0.0447273	0.00161808
		2.5 μg mL-1	0.0474545	0.00150756
		1.25 μg mL-1	0.0467273	0.00237027
		0.625 μg mL-1	0.046	0.00178885
		0.312 μg mL-1	0.0441818	0.00153741
		0.156 μg mL-1	0.0657273	0.0461846
		0.078 μg mL-1	0.370364	0.257965
		0.039 μg mL-1	0.545273	0.178158
		0.019 μg mL-1	0.676	0.0636129

## Sheet: Fig. 3b
			OD600
			Mean	SD
		DMSO (-)	0.695875	0.0864084
		CA439 (6.25 µM)	0.719	0.0713062
		CA439 (12.5 µM)	0.698875	0.103224
		CA439 (25 µM)	0.678375	0.0590519
	colistin + DMSO (-)	20 μg mL-1	0.06275	0.0550552
		10 μg mL-1	0.045625	0.00199553
		5 μg mL-1	0.04525	0.00128174
		2.5 μg mL-1	0.04625	0.00198206
		1.25 μg mL-1	0.045125	0.00223207
		0.625 μg mL-1	0.069	0.0524595
		0.312 μg mL-1	0.386375	0.271893
		0.156 μg mL-1	0.59825	0.118144
		0.078 μg mL-1	0.722125	0.0589053
		0.039 μg mL-1	0.77275	0.0960532
		0.019 μg mL-1	0.7975	0.0477613
	colistin + CA439 (6.25 µM)	20 μg mL-1	0.0435	0.00333809
		10 μg mL-1	0.04375	0.00138873
		5 μg mL-1	0.04375	0.000707107
		2.5 μg mL-1	0.0445	0.00213809
		1.25 μg mL-1	0.044625	0.00176777
		0.625 μg mL-1	0.048	0.00354562
		0.312 μg mL-1	0.290125	0.266558
		0.156 μg mL-1	0.42875	0.248617
		0.078 μg mL-1	0.55675	0.178082
		0.039 μg mL-1	0.678875	0.075249
		0.019 μg mL-1	0.718875	0.070058
	colistin + CA439 (12.5 µM)	20 μg mL-1	0.041875	0.000991031
		10 μg mL-1	0.042375	0.000517549
		5 μg mL-1	0.043	0.000755929
		2.5 μg mL-1	0.043	0.00106904
		1.25 μg mL-1	0.04325	0.00166905
		0.625 μg mL-1	0.045625	0.0048679
		0.312 μg mL-1	0.17475	0.162174
		0.156 μg mL-1	0.31025	0.283688
		0.078 μg mL-1	0.4185	0.263284
		0.039 μg mL-1	0.618375	0.101153
		0.019 μg mL-1	0.6815	0.078702
	colistin + CA439 (25 µM)	20 μg mL-1	0.043625	0.00168502
		10 μg mL-1	0.046	0.00169031
		5 μg mL-1	0.043875	0.00145774
		2.5 μg mL-1	0.04725	0.00237547
		1.25 μg mL-1	0.04625	0.00291548
		0.625 μg mL-1	0.04775	0.00528475
		0.312 μg mL-1	0.0675	0.0474823
		0.156 μg mL-1	0.095375	0.061111
		0.078 μg mL-1	0.292875	0.271014
		0.039 μg mL-1	0.464625	0.203893
		0.019 μg mL-1	0.577875	0.143308

## Sheet: Fig. 5a
			OD600
			Mean	SD
		DMSO (-)	0.6266	0.0369229
		CA439 (6.25 µM)	0.653	0.0374967
		CA439 (12.5 µM)	0.654	0.0535724
		CA439 (25 µM)	0.6165	0.0376146
	colistin + DMSO (-)	20 μg mL-1	0.0424	0.00114018
		10 μg mL-1	0.0446	0.00194936
		5 μg mL-1	0.049	0.00815475
		2.5 μg mL-1	0.0474	0.00736885
		1.25 μg mL-1	0.0444	0.00207364
		0.625 μg mL-1	0.0452	0.00248998
		0.312 μg mL-1	0.101	0.151482
		0.156 μg mL-1	0.37075	0.155667
		0.078 μg mL-1	0.54525	0.0700974
		0.039 μg mL-1	0.643125	0.0699825
		0.019 μg mL-1	0.647625	0.07431
	colistin + CA439 (6.25 µM)	20 μg mL-1	0.0418	0.000447214
		10 μg mL-1	0.0432	0.000447214
		5 μg mL-1	0.0436	0.000894427
		2.5 μg mL-1	0.047	0.002
		1.25 μg mL-1	0.0444	0.000894427
		0.625 μg mL-1	0.047	0.00173205
		0.312 μg mL-1	0.089	0.101755
		0.156 μg mL-1	0.1274	0.173935
		0.078 μg mL-1	0.4298	0.0668596
		0.039 μg mL-1	0.5634	0.0337165
		0.019 μg mL-1	0.6038	0.066168
	colistin + CA439 (12.5 µM)	20 μg mL-1	0.0424	0.000547723
		10 μg mL-1	0.043	0.001
		5 μg mL-1	0.0442	0.00277489
		2.5 μg mL-1	0.0434	0.000894427
		1.25 μg mL-1	0.0434	0.000547723
		0.625 μg mL-1	0.045	0.00339116
		0.312 μg mL-1	0.0434	0.00114018
		0.156 μg mL-1	0.1082	0.143559
		0.078 μg mL-1	0.1916	0.201656
		0.039 μg mL-1	0.4314	0.0550799
		0.019 μg mL-1	0.5774	0.050317
	colistin + CA439 (25 µM)	20 μg mL-1	0.0454	0.00391152
		10 μg mL-1	0.0454	0.000894427
		5 μg mL-1	0.0436	0.00114018
		2.5 μg mL-1	0.0472	0.00109545
		1.25 μg mL-1	0.0464	0.00343511
		0.625 μg mL-1	0.0452	0.00130384
		0.312 μg mL-1	0.044625	0.00206588
		0.156 μg mL-1	0.050625	0.0151652
		0.078 μg mL-1	0.061375	0.0229903
		0.039 μg mL-1	0.21225	0.179746
		0.019 μg mL-1	0.48525	0.0801744

## Sheet: Fig. 5b
			OD600
			Mean	SD
		DMSO (-)	0.6352	0.024974
		CA439 (6.25 µM)	0.6924	0.0608054
		CA439 (12.5 µM)	0.685	0.0597788
		CA439 (25 µM)	0.649625	0.0398817
	colistin + DMSO (-)	20 μg mL-1	0.0436	0.00151658
		10 μg mL-1	0.0434	0.000894427
		5 μg mL-1	0.0444	0.00134164
		2.5 μg mL-1	0.0438	0.00192354
		1.25 μg mL-1	0.0428	0.00083666
		0.625 μg mL-1	0.0478	0.00535724
		0.312 μg mL-1	0.134875	0.146744
		0.156 μg mL-1	0.493625	0.084022
		0.078 μg mL-1	0.670625	0.0642071
		0.039 μg mL-1	0.713	0.0616024
		0.019 μg mL-1	0.722125	0.0722583
	colistin + CA439 (6.25 µM)	20 μg mL-1	0.0426	0.00151658
		10 μg mL-1	0.0432	0.000447214
		5 μg mL-1	0.0442	0.00109545
		2.5 μg mL-1	0.0466	0.00151658
		1.25 μg mL-1	0.0432	0.000447214
		0.625 μg mL-1	0.05	0.00524404
		0.312 μg mL-1	0.0444	0.00260768
		0.156 μg mL-1	0.2132	0.159233
		0.078 μg mL-1	0.5142	0.0797164
		0.039 μg mL-1	0.6128	0.0689616
		0.019 μg mL-1	0.668	0.0911455
	colistin + CA439 (12.5 µM)	20 μg mL-1	0.0436	0.00357771
		10 μg mL-1	0.0428	0.00083666
		5 μg mL-1	0.0426	0.000547723
		2.5 μg mL-1	0.0432	0.00109545
		1.25 μg mL-1	0.043	0.000707107
		0.625 μg mL-1	0.0432	0.000447214
		0.312 μg mL-1	0.043	0.000707107
		0.156 μg mL-1	0.0826	0.0857572
		0.078 μg mL-1	0.45	0.0483735
		0.039 μg mL-1	0.5602	0.0962481
		0.019 μg mL-1	0.6512	0.0910972
	colistin + CA439 (25 µM)	20 μg mL-1	0.0436	0.00260768
		10 μg mL-1	0.0452	0.00130384
		5 μg mL-1	0.0434	0.000547723
		2.5 μg mL-1	0.0468	0.00130384
		1.25 μg mL-1	0.0444	0.00167332
		0.625 μg mL-1	0.045	0.00141421
		0.312 μg mL-1	0.043625	0.00150594
		0.156 μg mL-1	0.0455	0.0020702
		0.078 μg mL-1	0.158125	0.134315
		0.039 μg mL-1	0.4895	0.0411964
		0.019 μg mL-1	0.656625	0.0503245

## Sheet: Fig. 5c
			OD600
			Mean	SD
		DMSO (-)	0.61275	0.0418201
		CA439 (6.25 µM)	0.66	0.0724615
		CA439 (12.5 µM)	0.672	0.0653605
		CA439 (25 µM)	0.629286	0.0534531
	colistin + DMSO (-)	20 μg mL-1	0.047	0.002
		10 μg mL-1	0.04375	0.00221736
		5 μg mL-1	0.0435	0.00173205
		2.5 μg mL-1	0.047	0.002
		1.25 μg mL-1	0.04375	0.00221736
		0.625 μg mL-1	0.0435	0.00173205
		0.312 μg mL-1	0.0455714	0.00923503
		0.156 μg mL-1	0.303286	0.209182
		0.078 μg mL-1	0.505714	0.0584457
		0.039 μg mL-1	0.631429	0.0375626
		0.019 μg mL-1	0.701429	0.0666004
	colistin + CA439 (6.25 µM)	20 μg mL-1	0.042	0.000816497
		10 μg mL-1	0.043	0
		5 μg mL-1	0.0435	0.00057735
		2.5 μg mL-1	0.042	0.000816497
		1.25 μg mL-1	0.043	0
		0.625 μg mL-1	0.0435	0.00057735
		0.312 μg mL-1	0.046	0.000816497
		0.156 μg mL-1	0.0445	0.001
		0.078 μg mL-1	0.44325	0.0408197
		0.039 μg mL-1	0.582	0.0575789
		0.019 μg mL-1	0.717	0.0482908
	colistin + CA439 (12.5 µM)	20 μg mL-1	0.042	0.000816497
		10 μg mL-1	0.04425	0.000957427
		5 μg mL-1	0.04275	0.000957427
		2.5 μg mL-1	0.042	0.000816497
		1.25 μg mL-1	0.04425	0.000957427
		0.625 μg mL-1	0.04275	0.000957427
		0.312 μg mL-1	0.043	0.000816497
		0.156 μg mL-1	0.043	0.000816497
		0.078 μg mL-1	0.3985	0.0749244
		0.039 μg mL-1	0.494	0.0441588
		0.019 μg mL-1	0.71525	0.0387589
	colistin + CA439 (25 µM)	20 μg mL-1	0.0415	0.00057735
		10 μg mL-1	0.04675	0.0030957
		5 μg mL-1	0.04325	0.0005
		2.5 μg mL-1	0.0415	0.00057735
		1.25 μg mL-1	0.04675	0.0030957
		0.625 μg mL-1	0.04325	0.0005
		0.312 μg mL-1	0.0454286	0.00263674
		0.156 μg mL-1	0.0434286	0.00151186
		0.078 μg mL-1	0.0862857	0.056435
		0.039 μg mL-1	0.475714	0.0352879
		0.019 μg mL-1	0.647714	0.0541778

[truncated: 22 more sheets: Fig. 6a, Fig. 6b, Fig. 8a, Fig. 8b, Fig. S1a, Fig. S1b, Fig. S2a, Fig. S2b, Fig. S3, Fig. S4a, Fig. S4b, Fig. S4c, Fig. S4d, Fig. S5a, Fig. S5b, Fig. S7, Fig. S8a, Fig. S8b, Fig. S9a, Fig. S9b …]
